# Supplementary material for: Synthesis of 3-((4-Hydroxyphenyl)amino)propanoic Acid Derivatives as Promising Scaffolds for the Development of Antimicrobial Candidates Targeting Multidrug-Resistant Bacterial and Fungal Pathogens
Source: Antibiotics (Basel). 2024 Feb 17;13(2):193. doi: 10.3390/antibiotics13020193 (PMC10886201; doi:10.3390/antibiotics13020193)
Supplement: Supplementary file 1 [file antibiotics-13-00193-s001.zip]

Archive with 1 entries (1 files):
- antibiotics-2836647-supplementary.pdf
